# Supplementary material for: Genome-Wide Identification and Phylogenetic and Expression Analyses of the PLATZ Gene Family in Medicago sativa L
Source: Int J Mol Sci. 2023 Jan 25;24(3):2388. doi: 10.3390/ijms24032388 (PMC9916490; doi:10.3390/ijms24032388)
Supplement: Supplementary file 1 [file ijms-24-02388-s001.zip › Table S2.xlsx]

## Sheet: Sheet1
Table S2 cis-acting elements in the promoter regions of MsPLATZs.
Gene name	Gene ID	Light responsive elements																					Development related elements					Hormone responsive elements												Stress-related elements
		3-AF1 binding site	AAAC-motif	ACA-motif	ACE	AE-box	ATC-motif	ATCT-motif	Box 4	Box II	chs-CMA2a	GA-motif	Gap-box	GATA-motif	G-Box	GT1-motif	I-box	LAMP-element	MRE	TCCC-motif	TCT-motif	Total	CAT-box	RY-element	circadian	MSA-like	Total	P-box	TATC-box	TCA-element	AuxRR-core	TGA-element	CGTCA-motif	ABRE	O2-site	TGACG-motif	TGA-box	GARE-motif	Total	MBS	LTR	GC-motif	ARE	TC-rich repeats	Total
		light responsive element	light responsive element	part of gapA in (gapA-CMA1) involved with light responsiveness	cis-acting element involved in light responsiveness	part of a module for light response	part of a conserved DNA module involved in light responsiveness	part of a conserved DNA module involved in light responsiveness	part of a conserved DNA module involved in light responsiveness	part of a light responsive element	part of a light responsive element	part of a light responsive element	part of a light responsive element	part of a light responsive element	cis-acting regulatory element involved in light responsiveness	light responsive element	part of a light responsive element	part of a light responsive element	MYB binding site involved in light responsiveness	part of a light responsive element	part of a light responsive element		cis-acting regulatory element related to meristem expression	cis-acting regulatory element involved in seed-specific regulation	cis-acting regulatory element involved in circadian control	cis-acting element involved in cell cycle regulation		gibberellin-responsive element	cis-acting element involved in gibberellin-responsiveness	cis-acting element involved in salicylic acid responsiveness	cis-acting regulatory element involved in auxin responsiveness	auxin-responsive element	cis-acting regulatory element involved in the MeJA-responsiveness	cis-acting element involved in the abscisic acid responsiveness	cis-acting regulatory element involved in zein metabolism regulation	cis-acting regulatory element involved in the MeJA-responsiveness	part of an auxin-responsive element	gibberellin-responsive element		MYB binding site involved in drought-inducibility	cis-acting element involved in low-temperature responsiveness	enhancer-like element involved in anoxic specific inducibility	cis-acting regulatory element essential for the anaerobic induction	cis-acting element involved in defense and stress responsiveness
MsPLATZ1	MS.gene026494					1			1						2	6						10	2		2		4							2					2	1			8		9
MsPLATZ2	MS.gene051384				1				4	1				1	3				1	1	1	13	1		1		2						1	5		1			7	2			5	1	8
MsPLATZ3	MS.gene040928					2			2						1					1	2	8		1			1				1			3					4				2		2
MsPLATZ4	MS.gene029705				1				4	1				2	2				1	1	1	13	1		1		2			1			1	3		1			6	2			6	1	9
MsPLATZ5	MS.gene95330					2			1						1						2	6		1			1				1			2					3				2	1	3
MsPLATZ6	MS.gene034971				1				3	1				1	3				1	1	1	12	1		1		2						1	5		1			7	2			4		6
MsPLATZ7	MS.gene83024					2			2						1					1	2	8		1			1				1			3					4				2		2
MsPLATZ8	MS.gene47395				1				4	1				1	3				1	1	1	13	1		1		2						1	5		1			7	2			5	1	8
MsPLATZ9	MS.gene35330							1						1		1	1	1			1	6	1				1			2			1	1	2	1			7				1		1
MsPLATZ10	MS.gene99752		1						3				1			4						9					0						1		1	1			3					1	1
MsPLATZ11	MS.gene073125							1						1		1	1	1			2	7	1				1					1	2		2	2			7				1		1
MsPLATZ12	MS.gene073126	1				3			1						1						1	7	1				1					1	1	2	1	1			6	2			3	1	6
MsPLATZ13	MS.gene073129								1			1				2						4				1	1	1					1		2	1			5		1		1		2
MsPLATZ14	MS.gene57445								3				1	1								5			1		1						3	2	1	3			9				2	2	4
MsPLATZ15	MS.gene91274							1						2		1	2	1			1	8	2				2			1			1	1	2	1			6				1		1
MsPLATZ16	MS.gene91270		1						1			1				2					1	6				1	1	2					2		2	2			8		1		1		2
MsPLATZ17	MS.gene58706			1		1		1						1								4					0			1		1	1	1	4	1			9	1			3		4
MsPLATZ18	MS.gene94621							1						1		1	1	1			2	7	1				1					2	2		2	2			8				1		1
MsPLATZ19	MS.gene94620							1													2	3					0				1	1		2	1				5	1	3	1	1		6
MsPLATZ20	MS.gene94618		1						1			1				1					1	5				1	1	2					2		2	2			8		1		1		2
MsPLATZ21	MS.gene015620								3							1					1	5					0												0				3		3
MsPLATZ22	MS.gene36510					1			1			2		1		2			1		2	10					0			1		1	1			1			4	1			5		6
MsPLATZ23	MS.gene065915					2			4							1			1			8	1				1						3	1		3	1	1	9					1	1
MsPLATZ24	MS.gene62657								7					1		3					3	14					0												0	1	1		2		4
MsPLATZ25	MS.gene72172					2			1			2				4					2	11					0						2	1		2		1	6	1	1		2	1	5
MsPLATZ26	MS.gene028280					1						1				2	1		1	1	2	9			1		1					2	1			1			4	2	1		3		6
MsPLATZ27	MS.gene83177					2			3			1			2	1			1			10	1				1				1		2	4		2	1	1	11						0
MsPLATZ28	MS.gene95852								2	1				2	1	1					1	8					0						1	1		1			3	1			2		3
MsPLATZ29	MS.gene048775					2			1			2			1	4					2	12					0					1	2	1		2		1	7	1	1		2	1	5
MsPLATZ30	MS.gene023191					1			1			2		1			1		1		2	9					0			1		1	1		1	1			5	1			5		6
MsPLATZ31	MS.gene031722					2			4							1			1			8	1				1						2	1		2	1	1	7			1		1	2
MsPLATZ32	MS.gene058564								3							5					3	11	1				1												0	1	1		1		3
MsPLATZ33	MS.gene030429					2			1							4					2	9					0			1	1		3			3		1	9	1	1		1	1	4
MsPLATZ34	MS.gene006587					2			4							1			1			8	1				1						2	1		2	1	1	7					1	1
MsPLATZ35	MS.gene058083						1		4							1			1	1		8					0	1	1				1	1	1	1		1	7				5		5
MsPLATZ36	MS.gene21784								4				1			1			1	1	2	10	1				1	1	1				1	1	1	1			6	1			3	1	5
MsPLATZ37	MS.gene64179							2	3							1			1		1	8					0				1	1	1	2		1			6	1			5	1	7
MsPLATZ38	MS.gene40512						1		4							1			1	1		8					0	1	1				1	1	1	1		1	7				5		5
MsPLATZ39	MS.gene036303							1	4		1			6		2	1			1	1	17					0					2		1					3				3	1	4
MsPLATZ40	MS.gene024806						1		4		1					2	1		1			10	1				1	1	1	1					2				5				4	1	5
MsPLATZ41	MS.gene027893							1	3							1			2		1	8					0				1	1	2	1	1	2			8	1			3	1	5
MsPLATZ42	MS.gene96355					1			3				1			4						9					0					2							2		1		3		4
MsPLATZ43	MS.gene20118					1			9				1	1		3						15					0						2			2			4				2	1	3
MsPLATZ44	MS.gene82045					1			3				1			3				2		10				1	1	1					2			2			5				4		4
MsPLATZ45	MS.gene010738					1			7				1			3				1		13					0						2			2			4		1		3		4
MsPLATZ46	MS.gene036665							1	3						1	3					1	9		1	1		2							3					3	1			3	2	6
MsPLATZ47	MS.gene59920							1	2						2	1					1	7		1	1		2							4					4	1			2	1	4
MsPLATZ48	MS.gene041385								2						2	2					2	8		1	1		2							4					4	1			3	3	7
MsPLATZ49	MS.gene60992		1						9										2			12					0	1						1					2				5		5
MsPLATZ50	MS.gene041387							1	2						2	2					1	8		1	1		2							4					4	1			2	1	4
MsPLATZ51	MS.gene009009	1				2			2		1	1					1		2			10					0							1					1	1			4		5
MsPLATZ52	MS.gene58786							1	2						1	2					2	8		1	1		2							3					3	1			2	1	4
MsPLATZ53	MS.gene71193		1		1														2		1	5					0			1			1	1	1	1			5		1		4	4	9
MsPLATZ54	MS.gene038444								2							1	1		2		1	7					0							1					1				6		6
MsPLATZ55	MS.gene81453					1						1			2		1				1	6					0						1	3		1			5		2		1		3
Total		2	5	1	5	35	3	14	138	5	3	15	7	24	31	82	12	4	26	14	56		19	8	13	4		11	4	10	8	17	55	79	30	55	4	9		32	17	2	148	32
