# Supplementary material for: Genome-Wide Identification and Phylogenetic and Expression Analyses of the PLATZ Gene Family in Medicago sativa L
Source: Int J Mol Sci. 2023 Jan 25;24(3):2388. doi: 10.3390/ijms24032388 (PMC9916490; doi:10.3390/ijms24032388)
Supplement: Supplementary file 1 [file ijms-24-02388-s001.zip › Table S3.xlsx]

## Sheet: Sheet1
Table S3 Primers of MsPLATZ genes used for qRT-PCR.
Gene name	Forward primer (5`- 3`)	Reverse primer (5`- 3`)
MsPLATZ49	ATGATGTGATTAGGGTGAA	AGAACAGAATCGAAAGGA
MsPLATZ51	CTGCGAGCGTAGCCTTCT	CTGTTGGTGGTGGTGTTG
MsPLATZ54	ATACCATGATGTGATTAGGGTGA	ATCGAAAGGAATCGAGAAGG
MsActin	CAAAAGATGGCAGATGCTGAGGAT	CATGCACCAGTATGACGAGGTCG
