# Supplementary material for: Genome-Wide Identification and Phylogenetic and Expression Analyses of the PLATZ Gene Family in Medicago sativa L
Source: Int J Mol Sci. 2023 Jan 25;24(3):2388. doi: 10.3390/ijms24032388 (PMC9916490; doi:10.3390/ijms24032388)
Supplement: Supplementary file 1 [file ijms-24-02388-s001.zip › Table S4.xlsx]

## Sheet: Sheet1
Table S4 Candidate MsPLATZ genes under abiotic stress
Candidate MsPLATZ genes under cold stress
Gene name	Gene ID	C1vsCK log2FoldChange	C1vsCK pvalue	C2vsCK log2FoldChange	C2vsCK pvalue	C3vsCK log2FoldChange	C3vsCK pvalue	C4vsCK log2FoldChange	C4vsCK pvalue
MsPLATZ23	MS.gene065915	1.20095	0.157092	-1.06392	0.402385	2.38833	0.00136828	-0.900341	0.413046
MsPLATZ49	MS.gene60992	-0.638543	0.328512	-1.89013	0.0229679	0.128998	0.888414	-0.246245	0.804888
Candidate MsPLATZ genes under drought stress
Gene name	Gene ID	M1vsCK log2FoldChange	M1vsCK pvalue	M2vsCK log2FoldChange	M2vsCK pvalue	M3vsCK log2FoldChange	M3vsCK pvalue	M4vsCK log2FoldChange	M4vsCK pvalue	M5vsCK log2FoldChange	M5vsCK pvalue
MsPLATZ23	MS.gene065915	-0.407394	0.817995	1.08572	0.355266	1.13837	0.232448	2.9432	0.00034132	1.30248	0.151224
MsPLATZ34	MS.gene006587	0.420744	0.742902	1.01773	0.260816	1.48985	0.080242	1.98748	0.0255683	2.71137	0.00442612
MsPLATZ37	MS.gene64179	1.26424	0.0349	1.3523	0.0319236	0.970694	0.12287	0.199551	0.787126	0.856971	0.168348
MsPLATZ49	MS.gene60992	-0.191247	0.782432	0.926684	0.226601	1.12854	0.11278	2.32987	0.00189744	2.46134	0.000528045
MsPLATZ51	MS.gene009009	-1.02799	0.524129	1.21647	0.359878	2.84783	0.00541236	2.87788	0.00373656	3.2203	0.00337468
MsPLATZ53	MS.gene71193	-2.83734	0.514944	-0.971342	1	3.15508	0.0543035	1.8723	0.201486	2.94869	0.00776791
MsPLATZ54	MS.gene038444	-1.2962	0.0826226	0.492668	0.526969	0.922845	0.191076	1.76269	0.0189553	1.59253	0.0237765
Candidate MsPLATZ genes under salt stress
Gene name	Gene ID	S1vsCK log2FoldChange	S1vsCK pvalue	S2vsCK log2FoldChange	S2vsCK pvalue	S3vsCK log2FoldChange	S3vsCK pvalue	S4vsCK log2FoldChange	S4vsCK pvalue	S5vsCK log2FoldChange	S5vsCK pvalue	S6vsCK log2FoldChange	S6vsCK pvalue
MsPLATZ23	MS.gene065915	0.957862	0.295895	1.11819	0.357299	0.647983	0.626257	0.773699	0.480613	2.66191	0.000504336	2.49142	0.00208716
MsPLATZ37	MS.gene64179	-0.300654	0.629305	1.21027	0.0497284	1.82657	0.00235825	1.36476	0.0268263	0.183362	0.806823	1.13183	0.0539046
MsPLATZ41	MS.gene027893	-0.822434	0.148605	0.551166	0.34591	1.17968	0.0415867	0.533961	0.369573	-0.30544	0.562219	0.467926	0.415947
MsPLATZ49	MS.gene60992	-0.629674	0.396591	0.247556	0.801848	1.3861	0.0731282	1.7355	0.0192443	2.25058	0.000503256	2.94726	6.95752e-05
MsPLATZ51	MS.gene009009	-0.174034	1	1.199	0.252351	2.0454	0.0523051	1.74159	0.125723	3.05651	0.0004705	4.39896	4.29545e-07
MsPLATZ54	MS.gene038444	-1.44612	0.0375037	-0.177114	0.809459	1.02112	0.145544	1.18669	0.0945093	2.14294	0.00217766	2.87413	9.92911e-05
